# Supplementary material for: Characterization of the Diversity in Host Range of an Extensively Drug-Resistant (XDR) Type IV Secretion System-Encoding Plasmid in Acinetobacter
Source: Pathogens. 2025 Jun 19;14(6):606. doi: 10.3390/pathogens14060606 (PMC12196012; doi:10.3390/pathogens14060606)
Supplement: Supplementary file 1 [file pathogens-14-00606-s001.zip]

Archive with 1 entries (1 files):
- pathogens-3607530-supplementary.pdf
